# Supplementary material for: An essential role for Argonaute 2 in EGFR-KRAS signaling in pancreatic cancer development
Source: Nat Commun. 2020 Jun 4;11:2817. doi: 10.1038/s41467-020-16309-2 (PMC7272436; doi:10.1038/s41467-020-16309-2)
Supplement: Supplementary file 4 — Source Data [file 41467_2020_16309_MOESM4_ESM.zip]

Archive with 2 entries (2 files):
- Source Data - Immunoblots.xlsx
- Source Data - qPCR and RNA sequencing.xlsx
