# Supplementary material for: An essential role for Argonaute 2 in EGFR-KRAS signaling in pancreatic cancer development
Source: Nat Commun. 2020 Jun 4;11:2817. doi: 10.1038/s41467-020-16309-2 (PMC7272436; doi:10.1038/s41467-020-16309-2)
Supplement: Supplementary file 4 — Source Data [file 41467_2020_16309_MOESM4_ESM.zip › Source Data - qPCR and RNA sequencing.xlsx]

## Sheet: Fig. 6a
miRNA qPCR using miRnome panels
Control tissue not expressing KRASG12D was used as reference											KC: AGO2+/+;KRASG12D;p48Cre
This data was processed for z score analysis and ComplexHeatMap to generate the heat maps											KCA: AGO2 fl/fl;KRASG12D:p48Cre
			Exiqon	475_KC_400	476_KC_400	2930_KC_400	462_KCA_400	469_KCA_400	509_KCA_400
			#genotype	2	2	2	3	3	3
			Group	KC	KC	KC	KCA	KCA	KCA
			KC/KCA	KC	KC	KC	KCA	KCA	KCA
ID	miRNA	miRNA_Type
1	mmu-miR-148b-3p	miRNA		-3.7321	-3.7661	-5.0761	-4.5531	-6.4952	-2.9539
2	mmu-miR-297c-5p	miRNA		-7.6193	-10.063	-10.03	-9.3846	-7.831	-8.0876
3	mmu-miR-127-3p	miRNA		1.2705	-0.92161	-1.6547	-3.5345	-4.3497	-3.4161
4	mmu-miR-411-5p	miRNA		-2.1322	-1.0692	-1.8234	-3.9494	-3.7978	-4.2765
5	mmu-miR-196b-5p	miRNA		-4.8334	-5.2129	-2.4608	-7.8507	-5.743	-8.3394
6	mmu-miR-26b-5p	miRNA		-2.8552	-5.8415	-6.5406	-1.9782	-1.4496	-0.53396
7	mmu-miR-22-3p	miRNA		4.6003	3.5271	3.9028	1.2604	1.1811	0.0050481
8	mmu-miR-183-5p	miRNA		-3.4103	-3.6789	-6.4094	-5.367	-4.5338	-4.7869
9	mmu-miR-326-3p	miRNA		-1.8491	-4.7669	-3.8117	-4.3246	-4.1422	-4.4372
10	mmu-miR-130b-3p	miRNA		-6.0248	-7.8564	-8.7393	-7.1883	-7.0753	-6.0088
11	mmu-miR-26a-5p	miRNA		-6.0476	-2.6544	-3.102	0.014752	0.42974	1.2091
12	mmu-miR-1a-3p	miRNA		-5.3124	-9.3519	-4.7486	-3.3	-2.6073	-4.0623
13	mmu-miR-133a-3p	miRNA		-2.5559	-7.2349	-1.6179	-3.2159	-3.6314	-3.9056
14	mmu-miR-574-3p	miRNA		-4.3032	-6.98	-7.0784	-5.1722	-4.5387	-4.1616
15	mmu-let-7i-5p	miRNA		1.459	2.228	2.3526	0.73531	0.72733	0.46635
16	mmu-let-7c-5p	miRNA		2.4598	2.8808	2.58	2.9035	2.9034	2.692
17	rno-miR-136-5p	miRNA		0.81993	0.58992	0.85199	-2.8816	-2.7321	-3.574
18	mmu-miR-224-5p	miRNA		-7.3277	-6.5804	-7.812	-7.7047	-7.5822	-6.5227
19	mmu-miR-16-5p	miRNA		-1.5251	2.9152	1.3173	2.4633	2.3717	3.4065
20	mmu-miR-30c-2-3p	miRNA		-4.0096	-7.7895	-5.7933	-6.6076	-6.8354	-7.0203
21	mmu-miR-802-5p	miRNA		-3.7276	-3.9137	-9.0855	-8.2863	-6.4475	-9.4956
22	mmu-miR-33-5p	miRNA		-6.2337	-5.3359	-4.9475	-4.1747	-3.197	-2.59
23	mmu-miR-330-5p	miRNA		-7.4526	-6.1556	-6.4074	-7.5677	-8.3901	-7.8229
24	rno-miR-214-3p	miRNA		-0.044553	0.13071	-0.70964	-0.6401	-0.88217	-0.46494
25	mmu-miR-337-3p	miRNA		-7.6366	-8.244	-9.3603	-8.9956	-8.2147	-7.7588
26	mmu-miR-351-5p	miRNA		-3.7822	-4.7564	-3.0983	-6.7696	-6.8965	-7.3901
27	mmu-miR-291a-5p	miRNA		-9.4558	-11.471	-9.5504	-12.098	-11.355	-8.7022
28	mmu-miR-467d-5p	miRNA		-5.0582	-6.4392	-7.692	-6.596	-7.202	-6.8715
29	mmu-miR-500-3p	miRNA		-4.3008	-4.1772	-4.7812	-4.9161	-5.6471	-2.999
30	mmu-miR-205-5p	miRNA		1.1909	0.019333	-1.5544	0.068036	0.37253	-0.23069
31	mmu-miR-214-3p	miRNA		-2.5777	-1.8186	-3.1885	-2.5191	-2.6633	-2.8998
32	mmu-miR-192-5p	miRNA		-1.0841	-1.2857	0.96125	1.5326	2.2719	0.46079
33	mmu-miR-221-3p	miRNA		-0.53597	-1.2976	0.45896	-3.2073	-2.6723	-2.3291
34	mmu-miR-339-5p	miRNA		-3.0362	-3.6992	-3.6299	-4.2686	-3.7506	-3.4666
35	mmu-let-7g-5p	miRNA		-2.8415	-1.1404	-1.7563	1.5502	1.4518	2.5731
36	mmu-miR-374b-5p	miRNA		-6.5335	-5.7555	-5.1348	-3.5698	-3.5323	-2.4912
37	mmu-miR-126a-3p	miRNA		-0.2491	2.2332	1.5002	2.3108	1.8954	2.7639
38	mmu-miR-203-3p	miRNA		-4.365	-2.7438	-0.87644	-2.4555	-2.937	-3.2464
39	mmu-miR-146a-5p	miRNA		0.71439	-2.0886	-0.23208	0.1744	-0.69531	0.074844
40	mmu-miR-212-3p	miRNA		-4.4376	-5.9429	-5.7171	-6.3933	-5.3375	-5.2446
41	mmu-miR-181d-5p	miRNA		-5.845	-7.8934	-6.4886	-7.2356	-6.588	-5.7281
42	mmu-miR-99b-5p	miRNA		-0.41079	-0.33201	-1.1723	-1.6839	-2.0206	-1.5479
43	mmu-miR-30d-5p	miRNA		-1.8335	-0.88684	-1.1485	-0.31647	-0.58078	-0.020676
44	mmu-miR-139-3p	miRNA		-6.2246	-7.2861	-4.2586	-8.6491	-8.7345	-6.9557
45	mmu-miR-495-3p	miRNA		-6.3235	-9.5891	-11.054	-8.6354	-7.0909	-7.1614
46	mmu-miR-155-5p	miRNA		-6.841	-5.0113	-6.3019	-5.412	-6.2761	-2.7905
47	mmu-miR-219a-5p	miRNA		-7.6509	-8.549	-8.219	-7.3814	-6.0598	-5.5951
48	mmu-miR-217-5p	miRNA		-5.4709	-7.7186	-9.5591	-9.0433	-8.5305	-9.1397
49	mmu-miR-100-5p	miRNA		0.12821	0.36938	0.69094	-1.4952	-1.4147	-2.0414
50	mmu-miR-672-5p	miRNA		-3.4575	-5.5896	-5.3267	-5.4761	-4.9341	-9.4198
51	mmu-let-7e-5p	miRNA		-3.0506	-0.52302	-1.8704	-1.6448	-0.98919	-0.36874
52	mmu-miR-539-5p	miRNA		-6.7185	-6.2859	-6.2878	-8.79	-8.7214	-8.8248
53	mmu-miR-301a-3p	miRNA		-4.9812	-5.5601	-5.6789	-4.7626	-5.081	-3.2917
54	rno-miR-200b-3p	miRNA		1.3953	1.0855	1.3765	1.8175	1.9517	0.16953
55	rno-miR-223-3p	miRNA		-5.826	-2.3362	-3.6506	-0.35275	0.38646	0.053725
56	mmu-miR-541-5p	miRNA		-5.6738	-6.9891	-6.7987	-8.8154	-8.5767	-7.6833
57	mmu-miR-342-5p	miRNA		-5.3922	-5.3213	-4.7442	-6.358	-7.0907	-5.4541
58	mmu-miR-362-3p	miRNA		-5.4359	-6.0384	-6.6618	-3.744	-2.7187	-2.4333
59	mmu-let-7a-1-3p	miRNA		-8.4877	-6.5319	-6.0235	-5.8403	-5.566	-4.4659
60	mmu-miR-501-3p	miRNA		-3.7305	-3.6494	-3.8054	-5.2512	-5.0648	-5.5343
61	mmu-miR-186-5p	miRNA		-6.6604	-9.1301	-7.8683	-8.4578	-7.5938	-7.2427
62	mmu-miR-101b-3p	miRNA		-5.6398	-2.1447	-2.2626	-2.7497	-2.4192	-1.6432
63	mmu-miR-320-3p	miRNA		0.027317	-2.8951	-2.5174	-3.784	-3.669	-2.6531
64	mmu-miR-181a-5p	miRNA		-0.11269	-2.1314	-2.7631	-4.1338	-4.6398	-2.0834
65	mmu-miR-378a-3p	miRNA		1.2416	0.20461	1.8917	-0.32087	-1.238	-1.5562
66	mmu-miR-300-3p	miRNA		-6.0155	-7.6354	-7.4556	-8.2536	-7.4701	-7.6702
67	mmu-miR-21a-5p	miRNA		5.0895	6.9996	5.5894	5.4065	5.2376	5.039
68	mmu-miR-130a-3p	miRNA		-8.2045	-4.1358	-6.0493	-2.6272	-2.4371	-1.6993
69	mmu-miR-142-3p	miRNA		0.17436	2.0206	2.1118	2.2401	1.8709	4.1269
70	mmu-miR-149-5p	miRNA		-7.2406	-6.4241	-6.0727	-7.0559	-8.3636	-6.2072
71	mmu-miR-29c-3p	miRNA		0.40291	0.1785	0.099634	1.3509	1.6348	2.2343
72	mmu-miR-409-3p	miRNA		-2.974	-5.1424	-5.3555	-7.7957	-7.7732	-7.4659
73	mmu-miR-23b-3p	miRNA		-1.9741	-2.2381	-0.28053	-2.0398	-0.75272	-0.3542
74	mmu-miR-106b-5p	miRNA		-2.6898	-2.4531	-3.8761	-1.7938	-2.0232	-1.3119
75	mmu-miR-151-3p	miRNA		-2.8336	-4.9556	-5.5324	-6.0548	-4.7744	-5.5568
76	mmu-miR-182-5p	miRNA		-4.9099	-2.938	-5.3141	-3.5727	-3.9677	-5.1521
77	mmu-miR-19a-3p	miRNA		-3.8384	-1.0717	-1.8956	-1.3471	-1.3036	-1.1931
78	mmu-miR-125a-3p	miRNA		-4.0158	-4.2089	-4.1317	-6.3314	-6.1189	-6.302
79	mmu-miR-134-5p	miRNA		-3.2427	-4.9633	-5.2416	-7.9219	-7.0049	-8.6443
80	mmu-miR-484	miRNA		-3.1271	-3.0241	-3.3409	-4.2836	-5.3352	-3.6812
81	mmu-miR-151-5p	miRNA		-1.9922	-2.5354	-2.5097	-2.6513	-2.8887	-2.2741
82	mmu-miR-30a-5p	miRNA		-3.5744	-2.6624	-2.3958	-1.9713	-1.4575	-0.89552
83	rno-miR-200c-3p	miRNA		2.8476	1.2718	2.6893	0.50457	1.1452	-0.24349
84	mmu-miR-376c-3p	miRNA		-2.7944	-7.4804	-6.291	-6.9532	-5.5215	-6.1514
85	rno-miR-224-5p	miRNA		-8.1757	-4.0534	-6.1183	-4.5443	-5.6658	-4.7957
86	mmu-miR-340-5p	miRNA		-4.801	-6.5223	-8.1063	-5.1834	-4.3601	-4.093
87	mmu-miR-362-5p	miRNA		-2.0434	-3.7927	-3.8703	-5.3167	-6.4342	-5.7166
88	mmu-miR-297a-5p	miRNA		-0.72728	-6.0358	-4.3369	-5.8793	-5.5109	-5.1562
89	mmu-miR-425-3p	miRNA		-7.6049	-9.7695	-8.5115	-10.194	-9.1724	-7.885
90	mmu-miR-503-5p	miRNA		-5.1595	-5.92	-4.1827	-5.8141	-5.5903	-5.6593
91	mmu-miR-187-3p	miRNA		-5.0301	-7.5549	-6.3285	-5.5253	-6.8109	-6.1942
92	mmu-miR-9-5p	miRNA		-6.2947	-7.4277	-4.4833	-7.9419	-9.4257	-8.643
93	mmu-miR-148a-3p	miRNA		-0.60868	-3.153	-2.9706	-1.0342	-0.64551	0.38924
94	mmu-miR-199a-3p	miRNA		-2.5232	0.22389	-1.7126	1.2575	0.70367	1.5459
95	mmu-miR-331-3p	miRNA		-2.8213	-3.4294	-3.7298	-4.6531	-4.872	-3.8807
96	mmu-miR-365-3p	miRNA		-2.8472	-1.7503	-1.6398	-1.9331	-2.457	-0.87856
97	mmu-miR-188-5p	miRNA		-8.0852	-8.0827	-7.6629	-9.9119	-9.4115	-8.0443
98	mmu-miR-299a-3p	miRNA		-5.764	-7.3237	-7.6398	-8.3137	-8.8955	-8.2812
99	mmu-miR-20a-5p	miRNA		-1.7717	1.0042	-0.1958	-0.1287	-0.46863	0.35729
100	mmu-miR-29a-3p	miRNA		2.5413	2.2345	1.9442	2.6618	2.6351	2.5598
101	mmu-miR-28a-5p	miRNA		-4.1998	-4.5224	-2.4336	-5.8923	-5.5234	-6.0869
102	mmu-miR-377-3p	miRNA		-5.9131	-8.9764	-10.173	-9.0654	-8.6585	-9.6269
103	mmu-let-7f-5p	miRNA		-4.214	0.10035	-1.2938	0.32199	0.35458	0.36636
104	mmu-miR-301b-3p	miRNA		-7.6203	-8.5333	0.085368	-9.6823	-8.4201	-7.2846
105	mmu-miR-874-3p	miRNA		-3.9629	-4.7867	-6.3937	-5.2295	-5.0856	-3.6376
106	mmu-miR-96-5p	miRNA		-3.3405	-3.0914	-5.69	-2.0745	-1.2518	-2.9381
107	mmu-miR-23a-3p	miRNA		0.24291	0.88399	0.53919	1.4411	2.2629	2.2195
108	mmu-miR-107-3p	miRNA		-4.7241	-2.8414	-2.3897	-2.8098	-2.2111	-1.2325
109	mmu-miR-27b-3p	miRNA		-1.273	0.25563	0.47702	0.058682	0.1954	0.83115
110	mmu-miR-598-3p	miRNA		-8.6573	-9.4772	-11.614	-9.2227	-9.1253	-7.6908
111	mmu-miR-361-5p	miRNA		-4.5258	-4.7908	-5.188	-4.1899	-3.5054	-2.4732
112	mmu-miR-204-5p	miRNA		-5.7904	-8.719	-7.5325	-6.1661	-7.7224	-5.339
113	mmu-miR-10b-5p	miRNA		-0.31887	-0.38208	0.14844	-0.94272	-0.72398	-1.2583
114	rno-miR-337-3p	miRNA		-6.2271	-5.2184	-7.6418	-6.6402	-5.9713	-6.7686
115	rno-miR-208a-3p	miRNA		-3.9159	-8.0249	-6.2944	-8.3464	-7.6406	-8.1024
116	mmu-miR-376a-3p	miRNA		-2.5368	-2.8674	-2.0653	-6.0964	-4.6982	-6.4149
117	mmu-miR-429-3p	miRNA		2.4151	0.81709	1.8691	1.1653	1.1113	-0.38626
118	mmu-miR-154-5p	miRNA		-2.7551	-2.6092	-3.548	-4.7055	-4.2371	-4.5582
119	mmu-let-7d-5p	miRNA		-2.1923	-0.879	-1.8338	-0.14227	-0.2752	0.18588
120	mmu-miR-140-5p	miRNA		-2.3382	-1.1333	-0.70443	-1.7537	-1.642	-2.3008
121	mmu-miR-193a-3p	miRNA		-6.172	-8.2377	-6.7935	-7.9519	-6.596	-7.2257
122	mmu-miR-195a-5p	miRNA		-3.9288	-3.3192	-4.168	-0.92952	-0.63112	-0.26925
123	mmu-miR-324-3p	miRNA		-2.6459	-5.1502	-4.7578	-5.9788	-5.7306	-4.8344
124	mmu-miR-150-5p	miRNA		-0.74381	-2.6266	-0.50646	0.45641	-0.25807	2.8855
125	mmu-miR-152-3p	miRNA		-1.6927	-1.0284	-1.6869	-0.3116	-0.40405	-0.39523
126	mmu-miR-200a-3p	miRNA		2.6384	0.20865	2.4209	2.095	1.9062	0.25634
127	mmu-miR-210-3p	miRNA		-2.789	-1.4426	-0.27643	-2.5068	-2.7386	-3.7985
128	mmu-miR-451a	miRNA		-0.9122	-2.4503	-1.3942	0.42487	-0.11431	-0.33892
129	mmu-miR-25-3p	miRNA		-0.46539	-0.76668	-0.24093	-1.1286	-1.6599	-1.5841
130	mmu-miR-32-5p	miRNA		-3.9724	-7.2886	-6.514	-5.1649	-5.0581	-2.9251
131	mmu-miR-135a-5p	miRNA		-5.2347	-4.8933	-5.5791	-4.2593	-4.5312	-4.8669
132	mmu-miR-106a-5p	miRNA		-7.3167	-9.6181	-6.9458	-7.6798	-7.4046	-5.6742
133	mmu-miR-185-5p	miRNA		-2.0134	-2.5265	-1.1306	-2.503	-3.2685	-2.6372
134	mmu-miR-30c-5p	miRNA		-2.9804	-1.8394	-1.0602	0.37352	0.76435	0.96366
135	mmu-miR-379-5p	miRNA		-4.482	-1.4742	-2.6805	-4.5888	-4.3902	-5.3904
136	mmu-miR-676-3p	miRNA		-1.9295	-4.5772	-4.491	-4.5024	-4.2663	-5.1194
137	mmu-miR-125b-5p	miRNA		5.6942	5.8214	5.6588	3.9657	3.3402	3.5807
138	mmu-miR-342-3p	miRNA		-3.5093	-3.4709	-3.8369	-2.2764	-3.031	-0.91666
139	mmu-miR-30e-5p	miRNA		-2.2764	-0.88529	-0.63921	-0.17699	0.046645	0.10451
140	rno-miR-338-3p	miRNA		-2.5364	-2.8399	-3.3665	-3.0251	-3.7736	-4.3252
141	mmu-miR-504-5p	miRNA		-8.747	-10.66	-8.8768	-11.107	-10.785	-10.475
142	mmu-miR-345-5p	miRNA		-0.59115	-1.5874	-1.9243	-3.176	-3.815	-3.3929
143	mmu-miR-376b-3p	miRNA		-6.9545	-10.722	-7.0485	-7.7003	-7.0797	-7.3156
144	mmu-miR-434-3p	miRNA		-4.5433	-3.245	-3.9844	-5.3335	-4.753	-4.7447
145	mmu-miR-433-3p	miRNA		-6.8954	-9.6495	-8.4153	-11.014	-9.0114	-10.583
146	mmu-miR-708-5p	miRNA		-5.2952	-5.6106	-6.5431	-5.8302	-4.5786	-3.8881
147	mmu-miR-15a-5p	miRNA		0.61774	0.81844	0.29986	0.66488	0.78808	1.0604
148	mmu-miR-450a-5p	miRNA		-8.7749	-4.6842	-5.4163	-4.6641	-5.1011	-4.6874
149	mmu-miR-132-3p	miRNA		-4.6935	-3.1355	-3.4431	-4.7045	-4.6246	-4.8838
150	mmu-miR-760-3p	miRNA		-8.3171	-8.968	-7.3711	-10.867	-11.586	-8.5147
151	mmu-miR-133b-3p	miRNA		-3.052	-7.0036	-2.1229	-3.2488	-3.9585	-4.3217
152	mmu-miR-7a-5p	miRNA		-1.8485	-1.6906	-1.2797	-1.8441	-2.1322	-2.7862
153	mmu-miR-143-3p	miRNA		1.7441	2.6648	4.1702	2.239	1.5328	1.5964
154	mmu-miR-15b-5p	miRNA		-8.1402	-4.631	-4.5488	-4.4085	-2.6934	-1.3947
155	mmu-miR-744-5p	miRNA		-8.1528	-8.63	-9.6899	-9.2502	-8.1599	-7.1009
156	mmu-miR-93-5p	miRNA		0.20375	0.50171	0.49277	-0.55753	-1.2266	-0.33644
157	mmu-miR-425-5p	miRNA		-2.2829	-4.1716	-3.259	-3.1412	-4.0922	-2.2182
158	mmu-miR-431-5p	miRNA		-7.0931	-7.2318	-8.2651	-9.1765	-6.9239	-5.6105
159	mmu-miR-375-3p	miRNA		4.0408	-0.24198	1.9069	0.56235	0.40609	-0.74994
160	mmu-let-7b-5p	miRNA		3.2119	0.56721	1.6638	1.3706	1.3678	1.6571
161	mmu-miR-138-5p	miRNA		-5.0761	-4.9822	-2.8793	-6.4165	-7.4723	-6.1469
162	mmu-miR-190a-5p	miRNA		-5.3312	-6.0254	-6.5218	-6.9824	-6.5465	-7.07
163	mmu-miR-296-5p	miRNA		-2.8838	-3.1143	-4.8555	-6.7701	-6.1843	-5.7229
164	mmu-miR-324-5p	miRNA		-3.3558	-3.7023	-4.8743	-4.8548	-4.8553	-5.1132
165	rno-miR-143-3p	miRNA		0.64139	2.4674	4.0387	2.1611	1.4704	1.5617
166	mmu-let-7a-5p	miRNA		0.89596	2.3088	1.357	2.4253	2.5115	3.1957
167	mmu-miR-34b-5p	miRNA		-3.3683	-1.9641	-1.9539	-4.5758	-4.2873	-5.8643
168	mmu-miR-21	miRNA		-5.2415	-4.4619	-4.3468	-5.8795	-5.3563	-5.1066
169	mmu-miR-467a-5p	miRNA		-4.7973	-5.0165	-5.0448	-4.7954	-5.6307	-4.8197
170	mmu-miR-489-3p	miRNA		-5.5342	-9.6521	-7.1197	-8.7637	-10.269	-8.56
171	mmu-miR-540-3p	miRNA		-5.6626	-8.6969	-8.6054	-11.044	-10.324	-9.5924
172	mmu-miR-139-5p	miRNA		-7.4287	-5.7973	-5.6477	-5.7056	-5.3886	-3.1067
173	mmu-miR-199a-5p	miRNA		0.77596	0.97245	0.58097	0.16368	-0.017191	0.81995
174	mmu-miR-99a-5p	miRNA		3.7369	2.4002	2.6624	1.159	1.4896	1.4487
175	mmu-miR-135b-5p	miRNA		-4.9235	-3.3779	-6.4808	-6.3219	-3.1055	-6.3205
176	mmu-miR-222-3p	miRNA		-4.204	-2.9367	-2.2456	-3.4578	-3.1911	-3.2333
177	mmu-miR-216a-5p	miRNA		-2.2879	-6.7912	-7.1867	-9.4108	-9.4681	-9.0049
178	mmu-miR-18a-5p	miRNA		-6.933	-3.0344	-2.8736	-5.674	-5.5705	-4.5892
179	mmu-miR-98-5p	miRNA		-5.7407	-2.7948	-3.5535	-3.3615	-4.1233	-3.6173
180	mmu-miR-223-3p	miRNA		-2.9973	-1.3191	-3.7251	0.39732	0.64998	0.6254
181	mmu-miR-29b-3p	miRNA		-2.5531	-0.90792	-1.3723	1.2213	0.98884	1.0931
182	mmu-miR-193b-3p	miRNA		-4.6408	-3.8881	-5.3702	-5.6115	-5.9567	-4.4967
183	mmu-miR-338-3p	miRNA		-7.1558	-3.7156	-3.6938	-4.0563	-4.318	-4.1875
184	mmu-miR-153-3p	miRNA		-5.5451	-5.7103	-5.6617	-6.8548	-5.3866	-6.2971
185	mmu-miR-455-5p	miRNA		-6.9173	-4.8669	-5.6446	-4.1296	-4.8205	-5.7969
186	mmu-miR-322-5p	miRNA		-5.5976	-2.525	-2.8271	-1.7478	-1.7423	-2.0492
187	mmu-miR-27a-3p	miRNA		-3.4069	-2.0716	-2.5136	-1.3365	-1.0688	-1.2786
188	mmu-miR-31-5p	miRNA		-0.92511	1.4987	-0.34482	1.1329	1.0223	-0.54506
189	mmu-miR-200c-3p	miRNA		4.2655	2.5701	4.2795	1.9666	1.2913	0.13169
190	mmu-miR-34a-5p	miRNA		1.5413	1.0513	-0.017772	-0.63233	-0.87433	-0.79173
191	rno-miR-146b-5p	miRNA		-1.6557	0.42445	-2.0243	-3.2767	-3.383	-2.9715
192	UniSp6	Spike		9.9044	6.4551	7.1297	5.1033	5.6445	5.5501
193	rno-miR-345-5p	miRNA		-1.3938	-1.5491	-1.5995	-2.9206	-3.1832	-3.38
194	rno-miR-450a-5p	miRNA		-7.4464	-7.1971	-7.2428	-8.2933	-7.0106	-7.6753
195	mmu-miR-103-3p	miRNA		-1.9208	-0.10351	-0.024145	0.060935	-0.15367	0.53661
196	mmu-miR-191-5p	miRNA		-1.8842	-1.2931	-1.1427	-1.3074	-1.5248	-2.335
197	mmu-miR-423-3p	miRNA		-4.7457	-4.4124	-3.6909	-3.9981	-4.6909	-3.009
198	mmu-miR-758-3p	miRNA		-4.6668	-7.9389	-6.5389	-8.2996	-8.3984	-7.9445
199	RNU1A1	House_Keeping		4.0072	6.433	4.6615	7.9023	8.3613	8.1543
200	RNU5G	House_Keeping		1.3067	3.0703	1.1879	4.374	4.2348	3.9679
201	U6 snRNA	House_Keeping		-2.2314	0.82535	-1.7004	2.2662	3.6071	4.4757
202	mmu-miR-410-3p	miRNA		-6.9697	-7.0532	-6.7638	-8.7657	-7.5162	-8.0783
203	mmu-miR-141-3p	miRNA		0.7619	1.4125	1.6745	1.1205	1.1203	0.27989
204	mmu-miR-194-5p	miRNA		-0.53175	-1.4783	2.887	0.99184	1.3657	-0.7553
205	mmu-miR-181b-5p	miRNA		-5.8649	-5.5894	-5.9685	-6.0417	-4.6093	-3.5821
206	mmu-miR-146b-5p	miRNA		-4.3079	-2.1417	-4.0311	-5.5764	-4.6648	-4.508
207	mmu-miR-382-5p	miRNA		-4.5222	-4.0907	-3.6134	-6.3027	-5.4327	-6.8265
208	mmu-miR-421-3p	miRNA		-5.0924	-6.4542	-4.8861	-6.8541	-7.7861	-6.7287
209	mmu-miR-532-5p	miRNA		-2.4145	-2.6217	-2.4244	-3.5129	-3.9382	-3.7108
210	mmu-miR-200b-3p	miRNA		3.6068	2.1203	3.1804	3.5718	3.5031	1.7599
211	mmu-miR-24-3p	miRNA		-1.267	-0.16957	-0.25181	1.2986	1.8754	2.351
212	mmu-miR-181c-5p	miRNA		-7.6846	-5.7752	-6.5702	-5.5977	-4.5507	-4.5203
213	mmu-miR-142-5p	miRNA		-3.4852	-6.6137	-6.8186	-4.1025	-2.7109	-1.148
214	mmu-miR-125a-5p	miRNA		2.1261	1.9108	2.2908	0.81806	0.9671	0.34569
215	mmu-miR-101a-3p	miRNA		-4.6735	-0.19401	-0.87484	0.22898	0.12025	0.45603
216	mmu-miR-328-3p	miRNA		-3.2071	-4.9215	-4.5522	-5.1355	-4.458	-3.1296
217	mmu-miR-144-3p	miRNA		-6.8287	-5.1779	-5.3972	-3.3842	-3.2786	-4.309
218	mmu-miR-652-3p	miRNA		1.6227	-0.23372	0.63997	-1.0164	-1.1957	-1.2569
219	mmu-miR-30b-5p	miRNA		-1.5235	-0.94932	-1.1367	1.34	1.6174	1.5803
220	mmu-miR-19b-3p	miRNA		-3.7144	-0.28805	-1.532	0.96993	1.3927	1.4269
221	mmu-miR-10a-5p	miRNA		-3.0802	-3.0205	-2.1952	-3.1772	-3.0148	-2.2772
222	mmu-miR-145a-5p	miRNA		0.15229	0.20449	2.8869	1.2395	0.8608	1.3109
223	mmu-miR-669a-5p	miRNA		-4.909	-9.4657	-10.486	-8.0538	-8.1224	-7.5251
224	mmu-miR-34c-5p	miRNA		-1.9203	-1.1555	-1.3487	-5.0095	-3.7087	-4.8043
225	mmu-miR-423-5p	miRNA		-1.8584	-3.2815	-2.7483	-3.8225	-3.9623	-3.0261
226	mmu-miR-7b-5p	miRNA		-3.8524	-3.8646	-3.0327	-3.7209	-4.245	0.21619
227	mmu-miR-128-3p	miRNA		-7.7614	-6.9722	-5.4473	-5.7448	-6.3196	-5.2486
228	mmu-miR-136-5p	miRNA		-2.1025	-1.2179	-1.6253	-4.7808	-4.8887	-4.8844
229	rno-miR-582-5p	miRNA		-4.7482	-4.8895	-8.5835	-6.7973	-6.3447	-6.0176
230	rno-miR-346	miRNA		-7.1299	-8.1214	-7.3276	-8.9118	-8.4647	-8.104
231	mmu-miR-337-5p	miRNA		-5.731	-6.7007	-9.4409	-9.7549	-7.6426	-7.5141
232	mmu-miR-291b-5p	miRNA		-7.6579	-7.8456	-11.207	-10.76	-10.827	-8.6016
233	mmu-miR-350-3p	miRNA		-8.4974	-6.1633	-8.6092	-3.2091	-2.5135	-2.2194
234	mmu-miR-467b-5p	miRNA		-6.1067	-7.1607	-5.8961	-6.4806	-5.6559	-5.4252
235	mmu-miR-497-5p	miRNA		1.7958	0.2983	0.15257	1.0462	1.3694	2.1718

## Sheet: Fig. 10b
qPCR data in KPC model
output from the GeneEx software ver.6
Exiqon	mmu-miR-3107-5p	mmu-miR-218-5p	mmu-miR-148b-3p	mmu-miR-297c-5p	mmu-miR-127-3p	mmu-miR-411-5p	mmu-miR-26b-5p	mmu-miR-22-3p	mmu-miR-183-5p	mmu-miR-326-3p	mmu-miR-130b-3p	mmu-miR-26a-5p	mmu-miR-1a-3p	mmu-miR-133a-3p	mmu-miR-574-3p	mmu-let-7i-5p	mmu-let-7c-5p	mmu-miR-615-3p	rno-miR-136-5p	mmu-miR-224-5p	mmu-miR-16-5p	mmu-miR-30c-2-3p	mmu-miR-802-5p	mmu-miR-33-5p	mmu-miR-330-5p	rno-miR-214-3p	mmu-miR-337-3p	mmu-miR-351-5p	mmu-miR-467d-5p	mmu-miR-500-3p	mmu-miR-370-3p	mmu-miR-205-5p	mmu-miR-214-3p	mmu-miR-192-5p	mmu-miR-221-3p	mmu-miR-339-5p	mmu-let-7g-5p	mmu-miR-374b-5p	mmu-miR-126a-3p	mmu-miR-137-3p	mmu-miR-203-3p	mmu-miR-146a-5p	mmu-miR-212-3p	mmu-miR-181d-5p	mmu-miR-99b-5p	mmu-miR-30d-5p	mmu-miR-139-3p	mmu-miR-495-3p	mmu-miR-155-5p
KPC 7195	4.60812	2.25104	-1.07882	1.70606	1.86983	4.50343	-1.79455	0.674435	-1.2849	0.134357	-1.49297	-2.74906	2.99158	0.424564	0.268117	0.482738	-0.123163	3.34894	4.99286	-0.347537	1.4371	-3.88574	-6.98925	1.97028	2.76283	3.35417	-0.637867	2.10899	1.695	-2.42635	0.732884	5.23909	4.65006	2.73408	1.41236	1.51154	-2.044	0.616397	-0.139134	-0.220954	-0.0413617	2.65725	-2.3274	2.41261	1.32806	0.515253	-0.705933	3.82678	4.30759
KPC 7680	4.4323	2.17222	-0.175642	-2.29277	0.319009	3.5456	-2.33737	0.219613	0.440273	-0.148465	0.108211	-1.99888	1.78976	1.64474	-1.03771	-0.659085	-0.504986	1.59812	4.32704	1.35064	1.65427	-6.23457	-9.87507	2.69446	3.308	2.81735	-1.70869	0.374165	-1.36083	-1.40418	1.09406	6.53926	4.08324	4.91326	1.47754	0.951719	-2.42983	0.180574	-0.543957	-8.08449	-0.368184	0.489431	-1.11322	2.77579	1.21323	-0.200569	-1.46776	1.54096	-2.23524
KPC 7669	3.66703	2.32296	-0.945904	-0.465027	1.29675	4.14734	-2.20863	0.236351	-0.792989	-1.93273	1.08095	-3.18714	0.428496	-0.0945205	-0.785967	-0.761346	-0.283247	2.97386	5.61478	2.31338	1.77201	-5.93183	-8.69433	3.7002	3.46074	1.53409	0.072049	1.5119	-0.597089	-0.828439	0.3488	4.633	3.03998	4.41099	1.84427	1.51146	-1.99709	1.28831	-0.231218	1.85396	-2.26545	1.41717	-0.955481	3.70753	1.12297	0.157169	-2.45902	2.9197	-0.878497
KPCA 8519	4.06939	2.49431	-1.02355	1.43633	2.1501	4.9697	-2.25928	0.640706	-4.37363	0.721628	-0.309696	-2.15379	2.10485	0.761835	0.239388	-0.127991	-0.114892	4.45921	6.14313	0.174734	1.87237	-2.27847	-11.026	2.41055	1.9811	3.42644	0.0934041	1.94126	1.08127	-1.52408	-1.12085	4.61736	4.72633	1.49635	1.52863	2.08281	-1.68573	1.04367	1.07614	-1.22068	-0.564091	2.90052	-1.47013	2.87988	1.10033	1.12352	-0.824662	2.75805	-0.00314156
KPCA 8540	2.38897	2.76889	-1.84397	-2.15809	1.05968	4.19828	-2.4217	0.187285	-2.71205	0.355207	-2.73512	-1.56021	5.21043	3.61341	0.498967	-1.37341	0.0776871	2.55479	5.15071	-1.29169	1.19195	-1.75989	-8.2554	2.14213	2.39368	3.46702	-0.0590165	0.740838	-0.756154	-2.2805	-1.57627	6.95794	4.56291	4.31793	0.454209	1.50939	-2.11915	1.10625	-0.0832839	1.4719	-0.191511	2.2111	-2.73555	1.41846	0.261906	0.366103	-4.11408	1.50063	-2.75556
KPCA 8550	3.14639	1.80631	-1.35455	-4.08622	0.818102	3.7707	-3.20528	0.300706	-1.36863	-0.089372	-0.804696	-2.25479	1.78585	-1.39417	-0.388612	0.269009	0.285108	3.14521	5.29513	0.463734	1.54037	-3.17947	-9.64398	2.56155	0.946097	3.43344	-0.835596	0.744258	-1.01473	-2.26408	-0.474845	6.07836	4.43333	4.32435	1.02463	1.40281	-1.97373	1.33467	-0.297863	-1.54968	-0.355091	1.84652	0.054874	2.05488	1.14733	-0.030476	-1.70666	3.88805	3.96286
Control tissue not expressing KRASG12D was used as reference
KPC: AGO2+/+;KRASG12D;p53fl/+;p48Cre
KPC: AGO2fl/fl;KRASG12D;p53fl/+;p48Cre
[truncated: 211 more columns]
